# Supplementary material for: Novel Pilot-Scale Photocatalytic Nanofiltration Reactor for Agricultural Wastewater Treatment
Source: Membranes (Basel). 2023 Feb 6;13(2):202. doi: 10.3390/membranes13020202 (PMC9966609; doi:10.3390/membranes13020202)
Supplement: Supplementary file 1 [file membranes-13-00202-s001.zip]

Archive with 1 entries (1 files):
- membranes-2165273-supplementary.pdf
